# Supplementary material for: Effects of Xiao Chengqi Formula on Slow Transit Constipation by Assessing Gut Microbiota and Metabolomics Analysis in vitro and in vivo
Source: Front Pharmacol. 2022 Jun 8;13:864598. doi: 10.3389/fphar.2022.864598 (PMC9237644; doi:10.3389/fphar.2022.864598)
Supplement: Supplementary file 1 [file DataSheet3.ZIP]

Archive with 42 entries (42 files):
- homo-LOP+b/actin_4(Chemiluminescence).tif
- homo-LOP+b/actin_4(Composite).tif
- homo-LOP+b/anorectal 2020-07-20 15h40m12s(Chemiluminescence).tif
- homo-LOP+b/anorectal 2020-10-07 15h34m51s(Chemiluminescence).tif
- homo-LOP+b/anorectal 2020-10-07 15h34m51s(Composite).tif
- homo-LOP+b/anorectal 2020-10-13 13h57m20s(Chemiluminescence).tif
- homo-LOP+b/anorectal 2020-10-13 13h57m20s(Composite).tif
- homo-LOP+b/anorectal 2021-01-29 11h01m17s(Chemiluminescence).tif
- homo-LOP+b/anorectal 2021-01-29 11h01m17s(Composite).tif
- homo-LOP+b/anorectal 2021-01-29 11h06m44s(Chemiluminescence).tif
- homo-LOP+b/anorectal 2021-01-29 11h06m44s(Composite).tif
- homo-LOP+b/anorectal 2021-01-29 11h08m36s(Chemiluminescence).tif
- homo-LOP+b/anorectal 2021-01-29 11h08m36s(Composite).tif
- homo-LOP+b/anorectal 2021-01-30 20h51m54s(Chemiluminescence).tif
- homo-LOP+b/anorectal 2021-01-30 20h51m54s(Composite).tif
- homo-LOP+b/cas3_3(Chemiluminescence).tif
- homo-LOP+b/cas3_3(Composite).tif
- homo-LOP+b/cas3-lop-st_1(Chemiluminescence).tif
- homo-LOP+b/cas3-lop-st_5(Chemiluminescence).tif
- homo-LOP+b/cas3-lop-st_5(Composite).tif
- homo-LOP+b/cas9_2(Chemiluminescence).tif
- homo-LOP+b/cas9_2.scn
- homo-LOP+b/cc3 (1).tif
- homo-LOP+b/cc3 (3).tif
- homo-LOP+b/lopbabpstat3_1(Chemiluminescence).tif
- homo-LOP+b/lopbabpstat3_8(Chemiluminescence).tif
- homo-LOP+b/p21_3(Chemiluminescence).tif
- homo-LOP+b/p21_3(Composite).tif
- homo-LOP+b/perk_3(Chemiluminescence).tif
- homo-LOP+b/perk_3(Composite).tif
- homo-LOP+b/perkicclop_3(Chemiluminescence).tif
- homo-LOP+b/perkicclop_3(Composite).tif
- homo-LOP+b/ppstat31016_6(Chemiluminescence).tif
- homo-LOP+b/ppstat31016_6(Composite).tif
- homo-LOP+b/pstat3_3(Chemiluminescence).tif
- homo-LOP+b/pstat3_3(Composite).tif
- homo-LOP+b/pstat3-2_3(Chemiluminescence).tif
- homo-LOP+b/pstat3-2_3(Composite).tif
- homo-LOP+b/stat3 (1).tif
- homo-LOP+b/stat3 (3).tif
- homo-LOP+b/stat3_3(Chemiluminescence).tif
- homo-LOP+b/stat3_3(Composite).tif
