# Supplementary material for: Effects of Xiao Chengqi Formula on Slow Transit Constipation by Assessing Gut Microbiota and Metabolomics Analysis in vitro and in vivo
Source: Front Pharmacol. 2022 Jun 8;13:864598. doi: 10.3389/fphar.2022.864598 (PMC9237644; doi:10.3389/fphar.2022.864598)
Supplement: Supplementary file 2 [file DataSheet11.ZIP]

Archive with 11 entries (11 files):
- Astragaloside II.png
- Astragaloside IV.png
- Emodin.png
- Ferulic Acid.png
- Magnolol.png
- Rehmannia D.png
- Rhein.png
- Salvianolic Acid B.png
- Synephrine.png
- XCQ.tif
- ╗∞▒Ω.jpg
