# Supplementary material for: Effects of Xiao Chengqi Formula on Slow Transit Constipation by Assessing Gut Microbiota and Metabolomics Analysis in vitro and in vivo
Source: Front Pharmacol. 2022 Jun 8;13:864598. doi: 10.3389/fphar.2022.864598 (PMC9237644; doi:10.3389/fphar.2022.864598)
Supplement: Supplementary file 3 [file DataSheet8.ZIP]

Archive with 19 entries (19 files):
- perk(Chemiluminescence).tif
- perk.scn
- perk_3(Composite) (1).tif
- perk_3(Composite) (2).tif
- perk_3(Composite) (3).tif
- ppstat3_1(Chemiluminescence).tif
- ppstat3_1.scn
- ppstat3_2(Colorimetric).tif
- ppstat3_2.scn
- ppstat3_3(Chemiluminescence).tif
- ppstat3_3(Colorimetric).tif
- ppstat3_3(Composite).tif
- pst_4(Colorimetric) (1).tif
- pst_4(Colorimetric) (2).tif
- pst_4(Colorimetric) (3).tif
- p-stat3.scn
- p-stat3.tif
- p-stat3-1.tif
- pstat3-2.tif
