# Supplementary material for: Effects of Xiao Chengqi Formula on Slow Transit Constipation by Assessing Gut Microbiota and Metabolomics Analysis in vitro and in vivo
Source: Front Pharmacol. 2022 Jun 8;13:864598. doi: 10.3389/fphar.2022.864598 (PMC9237644; doi:10.3389/fphar.2022.864598)
Supplement: Supplementary file 4 [file DataSheet9.ZIP]

Archive with 16 entries (16 files):
- si-360-2/pst-si-2_3(Chemiluminescence).tif
- si-360-2/pst-si-2_3(Composite).tif
- si-360-2/si-360_7(Chemiluminescence).tif
- si-360-2/si-360_7(Composite).tif
- si-360-2/si-parp_3(Chemiluminescence).tif
- si-360-2/si-parp_3(Composite).tif
- si-360-2/si-perk_4(Chemiluminescence).tif
- si-360-2/si-perk_4(Composite).tif
- si-360-2/si-pst-ncsi_2(Chemiluminescence).tif
- si-360-2/si-pst-ncsi_4(Chemiluminescence).tif
- si-360-2/si-st_3(Chemiluminescence).tif
- si-360-2/si-st_3(Composite).tif
- si-360-2/stat3ncsi_1(Chemiluminescence).tif
- si-360-2/stat3ncsi_3(Chemiluminescence).tif
- si-360-2/stat3ncsi_3(Composite).tif
- si-360-2/ZQ123 2022-04-25 17h48m51s(Chemiluminescence).tif
