# Supplementary material for: Effects of Xiao Chengqi Formula on Slow Transit Constipation by Assessing Gut Microbiota and Metabolomics Analysis in vitro and in vivo
Source: Front Pharmacol. 2022 Jun 8;13:864598. doi: 10.3389/fphar.2022.864598 (PMC9237644; doi:10.3389/fphar.2022.864598)
Supplement: Supplementary file 5 [file DataSheet4.ZIP]

Archive with 36 entries (36 files):
- act_3(Chemiluminescence).tif
- act_3(Composite).tif
- actin13_4(Chemiluminescence).tif
- actin13_4(Composite).tif
- actin-3 (1).tif
- actin-3 (2).tif
- actin-3_1(Chemiluminescence).tif
- actin-3_4(Composite).tif
- actin-4_1(Chemiluminescence).tif
- actin-4_3(Chemiluminescence).tif
- actin-4_3(Composite).tif
- bax.tif
- bax+cc3_6(Chemiluminescence).tif
- bax+cc3_6(Composite).tif
- bax+cc3_7(Chemiluminescence).tif
- bax+cc3_7(Composite).tif
- bcl2-6_3(Chemiluminescence).tif
- bcl2-6_3(Composite).tif
- cas3-2 (1).tif
- cas3-2 (2).tif
- cas3-2-17_3(Chemiluminescence) (1).tif
- cas3-2-17_3(Chemiluminescence) (3).tif
- cas3-3-17_3(Chemiluminescence) (1).tif
- cas3-3-17_3(Chemiluminescence) (3).tif
- cas3sea_2(Chemiluminescence).tif
- cas90sea_1(Chemiluminescence).tif
- cas9-16_3(Chemiluminescence).tif
- cas9-16_3(Composite).tif
- cas9-3_1(Chemiluminescence).tif
- cas9-3_7(Chemiluminescence).tif
- cc3-1.tif
- cc3-2 (1).tif
- cc3-2 (2).tif
- cycin_1(Chemiluminescence).tif
- cycin_3(Composite).tif
- erk-2 (2).tif
