# Supplementary material for: Effects of Xiao Chengqi Formula on Slow Transit Constipation by Assessing Gut Microbiota and Metabolomics Analysis in vitro and in vivo
Source: Front Pharmacol. 2022 Jun 8;13:864598. doi: 10.3389/fphar.2022.864598 (PMC9237644; doi:10.3389/fphar.2022.864598)
Supplement: Supplementary file 6 [file DataSheet1.ZIP]

Archive with 22 entries (22 files):
- homo-ST/anorectal 2021-02-07 11h08m42s(Chemiluminescence).tif
- homo-ST/anorectal 2021-02-07 11h08m42s(Colorimetric).tif
- homo-ST/anorectal 2021-02-07 11h08m42s(Composite).tif
- homo-ST/bcl2stho_3(Chemiluminescence).tif
- homo-ST/cas3stho-2_1(Chemiluminescence).tif
- homo-ST/cas9stho-3_7(Chemiluminescence).tif
- homo-ST/erksthomo_2(Chemiluminescence).tif
- homo-ST/left-cas9-right-cc9-rat_2(Chemiluminescence).tif
- homo-ST/left-cas9-right-cc9-rat_2(Colorimetric).tif
- homo-ST/left-cas9-right-cc9-rat_2(Composite).tif
- homo-ST/parp.tif
- homo-ST/parpstho_1(Chemiluminescence).tif
- homo-ST/perkstho_3(Chemiluminescence).tif
- homo-ST/pstat3stho_3(Chemiluminescence).tif
- homo-ST/ratcas9_3(Chemiluminescence).tif
- homo-ST/ratcas9_3(Colorimetric).tif
- homo-ST/ratcas9_3(Composite).tif
- homo-ST/ratparp-2_4(Chemiluminescence).tif
- homo-ST/ratparp-2_4(Colorimetric).tif
- homo-ST/ratparp-2_4(Composite).tif
- homo-ST/stat3-1stho_4(Chemiluminescence).tif
- homo-ST/stat3-2.tif
