# Supplementary material for: Effects of Xiao Chengqi Formula on Slow Transit Constipation by Assessing Gut Microbiota and Metabolomics Analysis in vitro and in vivo
Source: Front Pharmacol. 2022 Jun 8;13:864598. doi: 10.3389/fphar.2022.864598 (PMC9237644; doi:10.3389/fphar.2022.864598)
Supplement: Supplementary file 7 [file DataSheet10.ZIP]

Archive with 38 entries (38 files):
- rat-ICC-ST/cc3-lop-st_1(Chemiluminescence) (1).scn
- rat-ICC-ST/cc3-lop-st_1(Chemiluminescence) (1).tif
- rat-ICC-ST/cc3-lop-st_1(Chemiluminescence) (2).scn
- rat-ICC-ST/cc3-lop-st_1(Chemiluminescence) (2).tif
- rat-ICC-ST/cc3-lop-st_1(Chemiluminescence) (3).tif
- rat-ICC-ST/cc3-lop-st_1(Chemiluminescence) (4).tif
- rat-ICC-ST/cc3-lop-st_1(Chemiluminescence) (5).tif
- rat-ICC-ST/cyclind1rat_2(Chemiluminescence).tif
- rat-ICC-ST/cyclind1rat_2.scn
- rat-ICC-ST/left-cas9-right-cc9-rat_2(Chemiluminescence).tif
- rat-ICC-ST/left-cas9-right-cc9-rat_2(Colorimetric).tif
- rat-ICC-ST/left-cas9-right-cc9-rat_2(Composite).tif
- rat-ICC-ST/perk (1).tif
- rat-ICC-ST/perk (2).tif
- rat-ICC-ST/perk (3).tif
- rat-ICC-ST/pst-lop-st-rat-2_3(Chemiluminescence).tif
- rat-ICC-ST/pst-lop-st-rat-2_3(Colorimetric).tif
- rat-ICC-ST/pst-lop-st-rat-2_3(Composite).tif
- rat-ICC-ST/pst-rat-loo-st_3(Chemiluminescence).tif
- rat-ICC-ST/pst-rat-loo-st_3(Colorimetric).tif
- rat-ICC-ST/pst-rat-loo-st_3(Composite).tif
- rat-ICC-ST/rat8-cas3_4(Chemiluminescence).tif
- rat-ICC-ST/rat8-cas3_4(Colorimetric).tif
- rat-ICC-ST/rat8-cas3_4(Composite).tif
- rat-ICC-ST/rat8-parp_3(Chemiluminescence).tif
- rat-ICC-ST/rat8-parp_3(Colorimetric).tif
- rat-ICC-ST/rat8-parp_3(Composite).tif
- rat-ICC-ST/ratcas9_3(Chemiluminescence).tif
- rat-ICC-ST/ratcas9_3(Colorimetric).tif
- rat-ICC-ST/ratcas9_3(Composite).tif
- rat-ICC-ST/ratcas9-2_4(Chemiluminescence).tif
- rat-ICC-ST/ratcas9-2_4(Colorimetric).tif
- rat-ICC-ST/ratcas9-2_4(Composite).tif
- rat-ICC-ST/ratparp-2_4(Chemiluminescence).tif
- rat-ICC-ST/ratparp-2_4(Colorimetric).tif
- rat-ICC-ST/ratparp-2_4(Composite).tif
- rat-ICC-ST/╝⌠▓├-rat8-parp_3(Chemiluminescence).tif
- rat-ICC-ST/╝⌠▓├-ratcas9-2_4(Chemiluminescence).tif
