# Supplementary material for: Effects of Xiao Chengqi Formula on Slow Transit Constipation by Assessing Gut Microbiota and Metabolomics Analysis in vitro and in vivo
Source: Front Pharmacol. 2022 Jun 8;13:864598. doi: 10.3389/fphar.2022.864598 (PMC9237644; doi:10.3389/fphar.2022.864598)
Supplement: Supplementary file 8 [file DataSheet6.ZIP]

Archive with 32 entries (32 files):
- rat-ICC-L+B/actin-rat_2(Chemiluminescence).tif
- rat-ICC-L+B/actin-rat_5(Chemiluminescence).tif
- rat-ICC-L+B/actin-rat_5(Colorimetric).tif
- rat-ICC-L+B/actin-rat_5(Composite).tif
- rat-ICC-L+B/anorectal 2021-01-27 10h16m31s(Composite).tif
- rat-ICC-L+B/anorectal 2021-01-27 10h41m04s(Chemiluminescence).tif
- rat-ICC-L+B/anorectal 2021-01-27 10h41m04s(Colorimetric).tif
- rat-ICC-L+B/anorectal 2021-01-27 10h41m04s(Composite).tif
- rat-ICC-L+B/anorectal 2021-01-27 10h45m27s(Chemiluminescence).tif
- rat-ICC-L+B/anorectal 2021-01-27 10h45m27s(Colorimetric).tif
- rat-ICC-L+B/anorectal 2021-01-27 10h45m27s(Composite).tif
- rat-ICC-L+B/anorectal 2021-01-27 10h58m11s(Chemiluminescence).tif
- rat-ICC-L+B/anorectal 2021-01-27 10h58m11s(Colorimetric).tif
- rat-ICC-L+B/anorectal 2021-01-27 10h58m11s(Composite).tif
- rat-ICC-L+B/anorectal 2021-01-28 14h33m19s(Chemiluminescence).tif
- rat-ICC-L+B/anorectal 2021-01-28 14h33m19s(Colorimetric).tif
- rat-ICC-L+B/anorectal 2021-01-28 14h33m19s(Composite).tif
- rat-ICC-L+B/anorectal 2021-01-28 15h06m08s(Chemiluminescence).tif
- rat-ICC-L+B/anorectal 2021-01-28 15h06m08s(Colorimetric).tif
- rat-ICC-L+B/anorectal 2021-01-28 15h06m08s(Composite).tif
- rat-ICC-L+B/bcl2_3(Chemiluminescence).tif
- rat-ICC-L+B/bcl2_3(Colorimetric).tif
- rat-ICC-L+B/bcl2_3(Composite).tif
- rat-ICC-L+B/cas3 (1).tif
- rat-ICC-L+B/cas3 (2).tif
- rat-ICC-L+B/cas3 (3).tif
- rat-ICC-L+B/cas9_5(Chemiluminescence).tif
- rat-ICC-L+B/cas9_5(Colorimetric).tif
- rat-ICC-L+B/cas9_5(Composite).tif
- rat-ICC-L+B/par-pst-st-pst_9(Chemiluminescence).tif
- rat-ICC-L+B/par-pst-st-pst_9(Colorimetric).tif
- rat-ICC-L+B/par-pst-st-pst_9(Composite).tif
