# Supplementary material for: Effects of Xiao Chengqi Formula on Slow Transit Constipation by Assessing Gut Microbiota and Metabolomics Analysis in vitro and in vivo
Source: Front Pharmacol. 2022 Jun 8;13:864598. doi: 10.3389/fphar.2022.864598 (PMC9237644; doi:10.3389/fphar.2022.864598)
Supplement: Supplementary file 9 [file DataSheet2.ZIP]

Archive with 30 entries (30 files):
- animal model/117rat_1(Chemiluminescence).tif
- animal model/117rat_2(Chemiluminescence).tif
- animal model/117rat_3(Chemiluminescence).tif
- animal model/117rat_5(Chemiluminescence).tif
- animal model/117rat_5(Composite).tif
- animal model/ACTIN (1).tif
- animal model/ACTIN (2).tif
- animal model/actin_3(Chemiluminescence).tif
- animal model/actinrat2_3(Chemiluminescence).tif
- animal model/actinrat2_3(Composite).tif
- animal model/actin-ratcolon-117_3(Chemiluminescence).tif
- animal model/actin-ratcolon-117_3(Composite).tif
- animal model/actin-ratcolon-cd360_5(Chemiluminescence).tif
- animal model/actin-ratcolon-cd360_5(Composite).tif
- animal model/anorectal 2020-11-18 17h19m47s(Chemiluminescence).tif
- animal model/anorectal 2020-11-18 17h19m47s(Composite).tif
- animal model/IL-21R (2).tif
- animal model/ratcolon117-3_3(Chemiluminescence).tif
- animal model/ratcolon117-3_3(Composite).tif
- animal model/ratcolon117-4_3(Chemiluminescence).tif
- animal model/ratcolon117-4_3(Composite).tif
- animal model/raterk_4(Chemiluminescence).tif
- animal model/raterk_4(Composite).tif
- animal model/ratp21(Chemiluminescence).tif
- animal model/ratpcna_3(Chemiluminescence).tif
- animal model/ratpcna_3(Composite).tif
- animal model/ratpstat3_3(Chemiluminescence).tif
- animal model/ratpstat3_3(Composite).tif
- animal model/ratstat3_1(Chemiluminescence).tif
- animal model/ratstat3-2_3(Composite).tif
