# Supplementary material for: Effects of Xiao Chengqi Formula on Slow Transit Constipation by Assessing Gut Microbiota and Metabolomics Analysis in vitro and in vivo
Source: Front Pharmacol. 2022 Jun 8;13:864598. doi: 10.3389/fphar.2022.864598 (PMC9237644; doi:10.3389/fphar.2022.864598)
Supplement: Supplementary file 10 [file DataSheet5.ZIP]

Archive with 55 entries (55 files):
- erk-13_5(Chemiluminescence).tif
- erk-13_5(Composite).tif
- erk-2 (3).tif
- gapdh13_5(Chemiluminescence).tif
- gapdh13_5(Composite).tif
- homo-cas9_12(Chemiluminescence).tif
- homo-cas9_12(Composite).tif
- p21sea_1(Chemiluminescence).tif
- pakt-3_1(Chemiluminescence).tif
- pakt-3_2(Chemiluminescence).tif
- par-9_3(Chemiluminescence).tif
- par-9_3(Composite).tif
- parp (1).tif
- parp (11).tif
- parp (2).tif
- parp (4).tif
- parp (5).tif
- parp (7).tif
- parp0sea_2(Chemiluminescence).tif
- parp-3_3(Chemiluminescence).tif
- parp-3_3(Composite).tif
- par-pst-st-pst_9(Chemiluminescence).tif
- par-pst-st-pst_9(Composite).tif
- perk (1).tif
- perk (2).tif
- perk (4).tif
- perk (5).tif
- perk5_3(Chemiluminescence).tif
- perk5_3(Composite).tif
- perk-6.tif
- pst-13_4(Chemiluminescence).tif
- pst-13_4(Composite).tif
- pst-16_3(Chemiluminescence).tif
- pst-16_3(Composite).tif
- pst-17_3(Chemiluminescence).tif
- pst-17_3(Composite).tif
- pst-17-2_3(Chemiluminescence).tif
- pst-17-2_3(Composite).tif
- pst-5_3(Chemiluminescence).tif
- pst-5_3(Composite).tif
- pst-6 (2).tif
- pst-6 (3).tif
- pstat3sea_1(Chemiluminescence).tif
- pstat3sea_1.scn
- pstat3sea_1.tif
- ST (1).tif
- ST (2).tif
- st-13_4(Chemiluminescence).tif
- st-13_4(Composite).tif
- ST-2 (1).tif
- ST-2 (2).tif
- st-6 (1).tif
- st-6 (2).tif
- tublin-17_4(Chemiluminescence).tif
- tublin-17_4(Composite).tif
