# Supplementary material for: Effects of Xiao Chengqi Formula on Slow Transit Constipation by Assessing Gut Microbiota and Metabolomics Analysis in vitro and in vivo
Source: Front Pharmacol. 2022 Jun 8;13:864598. doi: 10.3389/fphar.2022.864598 (PMC9237644; doi:10.3389/fphar.2022.864598)
Supplement: Supplementary file 11 [file DataSheet7.ZIP]

Archive with 27 entries (27 files):
- actin (1).tif
- actin (2).tif
- actin (3).tif
- actin(Chemiluminescence) (2).tif
- actin-3 (1).tif
- actin-3 (2).tif
- actin-3 (3).tif
- bcl2ncsi_1(Chemiluminescence).tif
- bcl2ncsi_1.scn
- bcl2ncsi_2(Chemiluminescence).tif
- bcl2ncsi_2.scn
- cas3.tif
- cas-3.tif
- cd360-2 (1).tif
- cd360-2 (2).tif
- cd360-2 (3).tif
- cd360-2_7(Chemiluminescence).tif
- cd360-2_7(Colorimetric).tif
- cd360-2_7(Composite).tif
- c-parprat_6(Chemiluminescence).tif
- p53_1(Chemiluminescence).tif
- p53_1.scn
- p53_2(Colorimetric).tif
- p53_2.scn
- p53_3(Chemiluminescence).tif
- p53_3(Colorimetric).tif
- p53_3(Composite).tif
